# Supplementary material for: Use of the Spectroscopy-Based Veggie Meter® to Objectively Assess Fruit and Vegetable Intake in Low-Income Adults
Source: Nutrients. 2021 Jun 30;13(7):2270. doi: 10.3390/nu13072270 (PMC8308249; doi:10.3390/nu13072270)
Supplement: Supplementary file 1 [file nutrients-13-02270-s001.zip]

Archive with 1 entries (1 files):
- nutrients-1248460-supplementary.pdf
